# Supplementary material for: Trends and Hospital Outcomes in HOSPITAL Admissions for Anaphylaxis in Children with and without Asthma in Spain (2016–2021)
Source: J Clin Med. 2023 Oct 6;12(19):6387. doi: 10.3390/jcm12196387 (PMC10574011; doi:10.3390/jcm12196387)
Supplement: Supplementary file 1 [file jcm-12-06387-s001.zip]

Archive with 1 entries (1 files):
- jcm-2638465-supplementary.pdf
